# Supplementary material for: Phlebotomine sand fly survey, blood meal source identification, and description of Sergentomyia imihra n. sp. in the central Sahara of Algeria
Source: Parasit Vectors. 2024 Nov 4;17:449. doi: 10.1186/s13071-024-06542-9 (PMC11536750; doi:10.1186/s13071-024-06542-9)
Supplement: Supplementary file 7 — Additional file 7: Table S5. Peptide mass mapping MALDI-TOF MS identification of blood meal origin of engorged females. [file 13071_2024_6542_MOESM7_ESM.xlsx]

## Sheet: Table S5
Province	District	Sample	Species	Status	Host identification MALDI-TOF MS	No. peptides	Peptides identified by MS/MS sequencing	MH+ [Da]	MASCOT score
Illizi	Ifni	DZ39	Ph. alexandri	engorged	Camelus dromedarius	16	LLVVYPWTR LLGNVLVVVLAR IGGHAAEYGAEALER	1146.6 1265.8 1543.8	35 60 100
Illizi	Ifni	DZ40	Ph. alexandri	engorged	Canis lupus familiaris	9	IGGHAGDYGGEALDR SLVSGLWGKVNVDEVGGEALGR	1487.7 2242.2	139 148
Illizi	Ifni	DZ42	Ph. alexandri	engorged	Homo sapiens	14	n.a.
Illizi	Ifni	DZ43	Ph. alexandri	engorged	Camelus dromedarius	15	n.a.
Illizi	Ifni	DZ44	Ph. alexandri	engorged	Capra hircus	17	n.a.
Ghardaia	El Atteuf	DZ45	Ph. longicuspis	engorged	Equus asinus	13	VGGNAGEFGAEALER VLHSFGEGVHHLDNLK AAVLALWDKVNEEEVGGEALGR	1476.7 1801.9 2326.2	137 99 187
Ghardaia	El Atteuf	DZ46	Ph. papatasi	engorged	Equus caballus	14	VGGHAGEYGAEALER VLHSFGEGVHHLDNLK FFDSFGDLSNPGAVMGNPK	1515.7 1801.9 1999.9	146 115 84
Ghardaia	El Atteuf	DZ47	Ph. papatasi	engorged	Gallus gallus	10	FFASFGNLSSPTAILGNPMVR NVDNLSQAMAELSNLHAYNLR	2226.1 2373.2	147 135
Illizi	Tihoubar	DZ48	Ph. papatasi	engorged	Camelus dromedarius	17	LLVVYPWTR LLGNVLVVVLAR IGGHAAEYGAEALER IGGHAAEYGAEALERMFLGFPTTK	1146.6 1265.8 1543.8 2566.3	74 108 75 102
Illizi	Tihoubar	DZ49	Ph. papatasi	weakly engorged	Capra hircus	12	n.a.
Illizi	Tihoubar	DZ50	Ph. papatasi	weakly engorged	Ovis aries	18	VGGNAGAYGAEALER HHGNEFTPVLQADFQK	1434.7 1867.9	144 113
Illizi	Tihoubar	DZ51	Ph. papatasi	engorged	Capra hircus	17	n.a.
Illizi	Tihoubar	DZ52	Ph. papatasi	engorged	Canis lupus familiaris	12	IGGHAGDYGGEALDR TYFPHFDLSPGSAQVK VADALTTAVAHLDDLPGALSALSDLHAYK	1487.7 1793.9 2948.5	141 121 184
Illizi	Imihrou	DZ53	Ph. papatasi	engorged	Homo sapiens	10	VNVDEVGGEALGR VGAHAGEYGAEALER	1314.7 1529.8	67 95
Illizi	Ifni	DZ54	Ph. papatasi	engorged	no identification
Illizi	Imihrou	DZ55	Ph. papatasi	engorged	Canis lupus familiaris	10	IGGHAGDYGGEALDR TYFPHFDLSPGSAQVK	1487.7 1793.9	85 88
Illizi	Imihrou	DZ56	Ph. papatasi	engorged/ 1/2 digested	Capra hircus	17	VVAGVANALAHR VGSNAGAYGTEALER HHGSEFTPLLQAEFQK	1177.7 1494.7 1868.9	97 113 93
Illizi	Tihoubar	DZ57	Ph. papatasi	engorged	Canis lupus familiaris	9	IGGHAGDYGGEALDR TYFPHFDLSPGSAQVK	1487.7 1793.9	112 105
Illizi	Ifni	DZ58	Ph. papatasi	engorged	Camelus dromedarius	15	LLVVYPWTR IGGHAAEYGAEALER	1146.6 1543.8	55 137
Illizi	Ifni	DZ59	Ph. papatasi	engorged	Capra hircus	16	VVAGVANALAHR VGGNAGAYGAEALER	1177.7 1434.7	91 136
Illizi	Imihrou	DZ60	Ph. papatasi	engorged	Ovis aries	17	n.a.
Illizi	Imihrou	DZ61	Ph. papatasi	engorged	Canis lupus familiaris	10	n.a.
Illizi	Imihrou	DZ62	Ph. papatasi	engorged	Homo sapiens	14	n.a.
Illizi	Ifni	DZ63	Ph. papatasi	engorged	Homo sapiens & Capra hircus	16 & 16	VNVDEVGGEALGR VGAHAGEYGAEALER VGGNAGAYGAEALER HHGSEFTPLLQAEFQK	1314.7 1529.8 1434.7 1868.9	50 135 35 37
Illizi	Ifni	DZ64	Ph. papatasi	engorged	Capra hircus	17	No
	Ifni	DZ65	Ph. papatasi	engorged/ 1/2 digested	Homo sapiens	13	VGAHAGEYGAEALER FFESFGDLSTPDAVMGNPK	1529.8 2058.9	140 111
Illizi	Tihoubar	DZ66	Ph. papatasi	engorged/ 1/2 digested	Camelus dromedarius	17	LLVVYPWTR VKVDEVGGEALGR IGGHAAEYGAEALER	1146.6 1328.7 1543.8	42 54 129
Illizi	Tihoubar	DZ67	Ph. papatasi	engorged	Capra hircus	16	VGGNAGAYGAEALER HHGSEFTPLLQAEFQK FFEHFGDLSSADAVMNNAK	1434.7 1854.9 2099.9	115 103 175
Illizi	Tihoubar	DZ68	Ph. papatasi	weakly engorged	Capra hircus	15	n.a.
Illizi	Tihoubar	DZ69	Ph. papatasi	engorged/ 3/4 digested	no identification
Illizi	Tihoubar	DZ70	Ph. papatasi	weakly engorged	no identification
Illizi	Imoussouane	DZ71	Ph. papatasi	engorged/ 3/4 digested	no identification
Illizi	Imoussouane	DZ72	Ph. papatasi	1/3 engorged	Capra hircus	16	n.a.
Illizi	Imoussouane	DZ73	Ph. papatasi	weakly engorged	no identification
Illizi	Tihoubar	DZ74	Ph. papatasi	engorged	Capra hircus	17	n.a.
Illizi	Tihoubar	DZ75	Ph. papatasi	engorged	Capra hircus	17	VVAGVANALAHR VGGNAGAYGAEALER HHGSEFTPLLQAEFQK FFEHFGDLSSADAVMNNAK	1177.7 1434.7 1854.9 2099.9	74 122 117 139
Illizi	Imoussouane	DZ76	Ph. papatasi	engorged	Capra hircus	15	n.a.
Ghardaia	El Atteuf	DZ77	Ph. perniciosus	engorged	Equus asinus	15	VGGNAGEFGAEALER FFDSFGDLSNPAAVMGNPK AAVLALWDKVNEEEVGGEALGR	1476.7 2013.9 2326.2	157 91 207
